# Supplementary material for: Healthcare Equipment and Personnel Reservoirs of Carbapenem-Resistant Acinetobacter baumannii Epidemic Clones in Intensive Care Units in a Tunisian Hospital
Source: Microorganisms. 2023 Oct 26;11(11):2637. doi: 10.3390/microorganisms11112637 (PMC10672855; doi:10.3390/microorganisms11112637)
Supplement: Supplementary file 1 [file microorganisms-11-02637-s001.zip › Tables S1 and S2.xlsx]

## Sheet: Table S1. General features 
								Sequence type (ST) definition			Acquired genes conferring antibiotic resistance															Antibiotic susceptibility according to disc diffusion (CA-sfm 2013)
											Aminoglycosides					Beta-lactams		Chloramphenicol	Macrolides		Sulfonamides		Tetracyclines		Quaternary ammonium compounds
Strain	Specimen	Source	Original patient ward	Ward	Room	Floor	Sampling date	ST Institut Pasteur Scheme	Alleles Oxford Scheme (gltA, gyrB, gdhB, recA, cpn60, gpi, rpoD)	Sub-clade	ant(2'')-Ia	aph(3'')-Ib	aph(6)-Id	aph(3')-VI	armA	blaNDM-1	blaOXA-23	catA1	mph(E)	msr(E)	sul1	sul2	tet(39)	tet(B)	qacE	TIG	TZP	PIP	FEP	MEM	CAZ	TCC	TIC	TOB	GEN	IPM	AMK	CIP	COL
58479	Swab	Care cart		Intensive care unit - surgery	4	First	2020-11-18	85	1089																		R	R	R
58476	Swab	Furniture surface		Intensive care unit - surgery	4	First	2020-11-18	85	1089																		R	R	R
58475	Swab	Soap dispenser		Intensive care unit - surgery	4	First	2020-11-18	85	1089																		R	R	R
58501	Swab	Defibrillator		Intensive care unit - surgery	Hallway	First	2020-11-18	85	1089																		R	R	R
58477	Swab	Stethoscope		Intensive care unit - surgery	4	First	2020-11-18	85	1089																		R	R	R
58539	Blood	Human patient	Not available	Intensive care unit - surgery	Not available	First		85	1089																		R	R	R
58484	Swab	Bed		Intensive care unit - surgery	5	First	2020-11-18	2	2-like (3-189, 1, 142, 3, 2, 3)	A																	R	R
58651	Blood	Human patient	Cardiology	Cardiovascular and thoracic - surgery	Not available	First		2	2-like (3-189, 1, 142, 3, 2, 3)	A																		R
58424	Swab	Bed		Intensive care unit - cardiology	3	Second	2020-10-21	2	2-like (3-189, 1, 142, 3, 2, 3)	A
58436	Swab	Dial device		Cardiovascular and thoracic - surgery	1	First	2020-11-04	2	2-like (3-189, 1, 142, 3, 2, 3)	A																	R	R	R
58533	Deep pus	Human patient	None	Intensive care unit - medical	Not available	Ground		2	2-like (3-189, 1, 96, 3, 2, 3)	B																	R	R	R
58534	Blood	Human patient	Not available	Intensive care unit - surgery	Not available	First		2	2-like (3-189, 1, 96, 3, 2, 3)	B																	R	R	R
58447	Swab	Furniture surface		Cardiovascular and thoracic - surgery	4	First	2020-11-04	2	2-like (3-189, 1, 96, 3, 2, 3)	B																	R	R	R
58439	Swab	Soap dispenser		Cardiovascular and thoracic - surgery	3	First	2020-11-04	2	2-like (3-189, 1, 96, 3, 2, 3)	B																	R	R	R
58435	Swab	Care cart		Cardiovascular and thoracic - surgery	1	First	2020-11-04	2	2-like (3-189, 1, 96, 3, 2, 3)	B																		R
58450	Swab	Care cart		Cardiovascular and thoracic - surgery	4	First	2020-11-04	2	2-like (3-189, 1, 96, 3, 2, 3)	B																	R	R	R
58437	Swab	Defibrillator		Cardiovascular and thoracic - surgery	1	First	2020-11-04	2	2-like (3-189, 1, 96, 3, 2, 3)	B																	R	R	R
58485	Swab	Bed		Intensive care unit - surgery	5	First	2020-11-18	2	2-like (3-189, 1, 40, 38, 2, 3)	C																	R	R	R
58505	Hand swab	Paramedical personnel		Intensive care unit - surgery	Not available	First	2020-11-18	2	2-like (3-189, 1, 40, 38, 2, 3)	C																	R	R
58461	Swab	Care cart		Intensive care unit - surgery	1	First	2020-11-18	2	2-like (3-189, 1, 40, 38, 2, 3)	C																	R	R	R
58463	Swab	Bed		Intensive care unit - surgery	1	First	2020-11-18	2	2-like (3-189, 1, 40, 38, 2, 3)	C																	R	R	R
58481	Swab	Stethoscope		Intensive care unit - surgery	5	First	2020-11-18	2	2-like (3-189, 1, 40, 38, 2, 3)	C																	R	R	R
58544	Blood	Human patient	Emergency room	Intensive care unit - surgery	Not available	First		2	2-like (3-189, 1, 40, 38, 2, 3)	C																	R	R	R
58486	Swab	Intravenous pole		Intensive care unit - surgery	5	First	2020-11-18	2	2-like (3-189, 1, 40, 38, 2, 3)	C																	R	R	R
58546	Blood	Human patient	Emergency room	Intensive care unit - surgery	Not available	First		2	2-like (3-189, 1, 40, 38, 2, 3)	C																	R	R	R
58446	Swab	Electrocardiogram device		Cardiovascular and thoracic - surgery	4	First	2020-11-04	2	2-like (3-189, 1, 40, 38, 2, 3)	C																	R	R	R
58458	Swab	Disinfectant dispenser		Cardiovascular and thoracic - surgery	Hallway	First	2020-11-04	2	2-like (3-189, 1, 40, 38, 2, 3)	C																	R	R	R
58425	Hand swab	Paramedical personnel		Intensive care unit - cardiology	Not available	Second	2020-10-21	2	2-like (3-189, 1, 40, 38, 2, 3)	C
58449	Swab	Care cart		Cardiovascular and thoracic - surgery	4	First	2020-11-04	2	2-like (3-189, 1, 40, 38, 2, 3)	C																	R	R	R
58431	Hand swab	Paramedical personnel		Intensive care unit - cardiology	Not available	Second	2020-10-21	2	2-like (3-189, 1, 40, 38, 2, 3)	C
58429	Hand swab	Paramedical personnel		Intensive care unit - cardiology	Not available	Second	2020-10-21	2	2-like (3-189, 1, 40, 38, 2, 3)	C
58428	Hand swab	Paramedical personnel		Intensive care unit - cardiology	Not available	Second	2020-10-21	2	2-like (3-189, 1, 40, 38, 2, 3)	C
58512	Hand swab	Medical personnel		Intensive care unit - surgery	Not available	First	2020-11-18	2	2-like (3-189, 1, 40, 38, 2, 3)	C																	R	R	R
58465	Swab	Respiratory assistance device		Intensive care unit - surgery	2	First	2020-11-18	2	2-like (3-189, 1, 40, 38, 2, 3)	C																	R	R	R
58537	Blood	Human patient	Surgery	Intensive care unit - surgery	Not available	First		2	2-like (3-189, 1, 40, 38, 2, 3)	C																	R	R	R
58466	Swab	Bed		Intensive care unit - surgery	2	First	2020-11-18	2	2-like (3-189, 1, 40, 38, 2, 3)	C																	R	R	R
58536	Blood	Human patient	Emergency room	Intensive care unit - surgery	Not available	First		2	2-like (3-189, 1, 40, 38, 2, 3)	C																	R	R	R
58558	Blood	Human patient	Emergency room	Intensive care unit - cardiology	Not available	Second		2	2-like (3-189, 1, 40, 38, 2, 3)	C																	R	R	R
58562	Blood	Human patient	Covid-unit	Intensive care unit - cardiology	Not available	Second		2	2-like (3-189, 1, 40, 38, 2, 3)	C																	R	R	R
58561	Distal catheter	Human patient	Covid-unit	Intensive care unit - cardiology	Not available	Second		2	2-like (3-189, 1, 40, 38, 2, 3)	C																	R	R	R
58557	Distal catheter	Human patient	Covid-unit	Intensive care unit - cardiology	Not available	Second		2	2-like (3-189, 1, 40, 38, 2, 3)	C																	R	R	R
58502	Swab	Care cart		Intensive care unit - surgery	Hallway	First	2020-11-18	2	2-like (3-189, 1, 40, 38, 2, 3)	C																	R	R	R
58508	Hand swab	Medical personnel		Intensive care unit - surgery	Not available	First	2020-11-18	2	2-like (3-189, 1, 40, 38, 2, 3)	C																	R	R	R
58499	Swab	Refrigerator handle		Intensive care unit - surgery	Hallway	First	2020-11-18	2	2-like (3-189, 1, 40, 38, 2, 3)	C																	R	R	R
58483	Swab	Syringe driver		Intensive care unit - surgery	5	First	2020-11-18	2	2-like (3-189, 1, 40, 38, 2, 3)	C																	R	R	R
58529	Urine catheter	Human patient	Not available	Intensive care unit - cardiology	Not available	Second		2	2-like (3-189, 1, 40, 38, 2, 3)	C																	R	R	R
58545	Distal catheter	Human patient	Emergency room	Intensive care unit - surgery	Not available	First		2	2-like (3-189, 1, 40, 38, 2, 3)	C																	R	R	R
58487	Swab	Care cart		Intensive care unit - surgery	5	First	2020-11-18	2	2-like (3-189, 1, 40, 38, 2, 3)	C																	R	R	R
58560	Blood	Human patient	Other hospital	Intensive care unit - cardiology	Not available	Second		2	2-like (3-189, 1, 40, 38, 2, 3)	C																	R	R	R
58543	Distal catheter	Human patient	Emergency room	Intensive care unit - surgery	Not available	First		2	2-like (3-189, 1, 40, 38, 2, 3)	C																	R	R	R
58535	Blood	Human patient	Surgery	Intensive care unit - surgery	Not available	First		2	2-like (3-189, 1, 40, 38, 2, 3)	C																	R	R	R
58528	Urine catheter	Human patient	Not available	Intensive care unit - cardiology	Not available	Second		2	2-like (3-189, 1, 40, 38, 2, 3)	C																	R	R	R
58511	Hand swab	Paramedical personnel		Intensive care unit - surgery	Not available	First	2020-11-18	2	2-like (3-189, 1, 40, 38, 2, 3)	C																	R	R	R
58491	Swab	Syringe driver		Intensive care unit - surgery	7	First	2020-11-18	2	2-like (3-189, 1, 40, 38, 2, 3)	C																	R	R	R
58489	Swab	Stethoscope		Intensive care unit - surgery	6	First	2020-11-18	2	2-like (3-189, 1, 40, 38, 2, 3)	C																	R	R	R
Legend
		Absent or susceptible
		Present or resistant
		Intermediate

## Sheet: Table S2. WGS features
Sample	FastQC					Coverage (X)
	Total Sequences_R1	Total Sequences_R2	Total length	# contigs	N50
58424	3150224	3150224	3920654	56	175574	243
58425	3252758	3252758	3894656	65	158811	252
58428	3465536	3465536	3895372	68	158888	269
58429	5915578	5915578	3895298	66	158811	458.631
58431	4928931	4928931	3895350	68	158888	382.132
58435	2734802	2734802	4033469	87	129895	205
58436	2969358	2969358	3920853	59	166114	229
58437	3012063	3012063	4099054	80	136793	222
58439	4251711	4251711	4100023	83	136794	313.173
58446	3926447	3926447	3895841	67	158888	304.373
58447	2144520	2144520	4099274	85	131080	158
58448	4811658	4811658	4095407	80	136794	354.817
58449	4980113	4980113	3866296	65	158811	389.001
58450	4678133	4678133	4099367	83	131080	344.638
58458	5315971	5315971	3843659	62	122016	417.681
58461	3245990	3245990	3773659	66	131079	260
58463	5200562	5200562	3868590	73	131080	405.98
58465	3185676	3185676	3896220	69	131077	247
58466	5114606	5114606	3895813	68	131080	396.48
58475	5337425	5337425	3905427	79	157047	412.734
58476	4540053	4540053	3837836	76	159120	357.258
58477	4971512	4971512	3877805	79	157047	387.177
58479	4682213	4682213	4020493	76	173342	351.705
58481	2938070	2938070	3763127	60	152237	236
58483	4486711	4486711	3895557	68	131079	347.829
58484	2830866	2830866	3844723	56	184743	222
58485	5858883	5858883	3866065	65	131080	457.67
58486	4255534	4255534	3895450	71	131080	329.916
58487	4650359	4650359	3810069	71	131079	368.604
58489	4481128	4481128	3847674	65	161915	351.719
58491	2367833	2367833	3895711	70	131080	184
58492	4793277	4793277	3831977	66	131080	377.761
58498	7150924	7150924	3761901	67	121783	574.066
58499	4998667	4998667	3894376	66	131079	387.635
58501	4039247	4039247	3983001	76	159120	306
58502	5382166	5382166	3895950	70	131080	417.206
58503	14169591	14169591	3895807	67	131080	1098.42
58505	2390902	2390902	3835582	65	122016	188
58508	5639147	5639147	3895235	68	131079	437.207
58511	4297296	4297296	3875007	67	131080	334.911
58512	4511984	4511984	3820832	66	131080	356.629
58528	3015330	3015330	3884699	70	131080	234
58529	5033826	5033826	3828385	59	152237	397.091
58533	4692958	4692958	4093196	80	131826	346.251
58534	3678818	3678818	4097066	84	136794	271
58535	4965258	4965258	3895083	70	131079	384.975
58536	3280036	3280036	3863046	65	131080	256
58537	4612441	4612441	3895564	67	152237	357.575
58539	4702286	4702286	4019715	76	160750	353.281
58543	3291616	3291616	3890623	70	131079	256
58544	3181696	3181696	3858093	66	131080	249
58545	4702431	4702431	3862785	71	122016	367.645
58546	6099276	6099276	3875564	65	131080	475.281
58557	3469998	3469998	4197609	222	113467	250
58558	3035307	3035307	3895491	69	131080	235
58560	5224645	5224645	3895610	69	131078	405.031
58561	3076901	3076901	3850183	66	121783	241
58562	4547643	4547643	3896387	71	131079	352.477
58651	3391856	3391856	3920687	56	167944	261
